# Supplementary material for: Nanobodies from camelid mice and llamas neutralize SARS-CoV-2 variants
Source: Nature. 2021 Jun 7;595(7866):278–82. doi: 10.1038/s41586-021-03676-z (PMC8260353; doi:10.1038/s41586-021-03676-z)
Supplement: Supplementary file 3 — Raw data used to calculate SHM pre- and post-immunization (shown in Fig. 1d) and numbers of VHHs obtained by deep-sequencing used to create the bar graph shown in Extended Data Fig. 2c. [file 41586_2021_3676_MOESM3_ESM.xlsx]

## Sheet: Nanobodies
SI Table 1: DNA and protein sequence of Nbs isolated from nanomouse and llama
	Origin	BG505 DS-SOSIP Nanobodies	DNA sequence	Protein Sequence
	Nanomouse	VHH9-1	GAAGTTCACCTTGTTGAATCAGGTGGTGGAAGCGTTCAAGCTGGTGGATCTCTCAGACTTAGTTGTACCACACCCGGCTTTACAAGTAATAGTTGTGGCATGGCCTGGTACAGACAAGCACCAGGCAAGGAACGCGAGTTCGTTTCATCAATAAGTACAGATGGAACCACTTCATACGCAGATTCCGTCAAGGGACGGTTTACCATTAGTAAGGACAAAGCCAAGGACACAGTCTACCTCCAAATGAACAGTTTGAAGCCAGAAGACACTGCTATGTATTCATGCAAGACCTACGGCCCCTACTGTTACTTCGATGTCTGGGGCGCAGGGACCACTCTCACAGTCTCCTCG	EVHLVESGGGSVQAGGSLRLSCTTPGFTSNSCGMAWYRQAPGKEREFVSSISTDGTTSYADSVKGRFTISKDKAKDTVYLQMNSLKPEDTAMYSCKTYGPYCYFDVWGAGTTLTVSS
		VHH9-2	CAAGTAAAACTCGAAGAATCAGGTGGTGGAAGCGTTCAAGCTGGTGGATCTCTCAGACTTAGTTGTACCGCACCCGGCTTTACAAGTAATAGTTGTGGCATGGCCTGGTACAGACAAGCACCAGGCAAGGAACGCGAGTTCGTTTCATCAATAAGTACAGATGGAACCACTTCATACGCAGATTCCGTCAAGGGACGGTTTACCATTAGTAAGGACAAAGCCAAGGACACAGTCTACCTCCAAATGAACAGTTTGAAGCCAGAAGACACTGCTATGTATTCATGCAAGACCTACGGCCCCTACTGTTACTTCGATGTCTGGGGCGCAGGGACCACGGTCACCGTCTCCTCG	QVKLEESGGGSVQAGGSLRLSCTAPGFTSNSCGMAWYRQAPGKEREFVSSISTDGTTSYADSVKGRFTISKDKAKDTVYLQMNSLKPEDTAMYSCKTYGPYCYFDVWGAGTTVTVSS
		VHH9-3	CAAGTAAAACTTGAAGAATCAGGTGGTGGAAGCGTTCAAGCTGGTGGATCTCTCAGACTTAGTTGTACCGCACCCGGCTTTACAAGTAATAGTTGTGGCATGGCCTGGTACAGACAAGCACCAGGCAAGGAACGCGAGTTCGTTTCATCAATAAGTACAGATGGAACCACTTCATACGCAGATTCCGTCAAGGGACGGTTTACCATTAGTAAGGACAAAGCCAAGGACACAGTCTACCTCCAAATGAACAGTTTGAAGCCAGAAGACACTGCTATGTATTCATGCAAGACCTACGGCCCCTACTGTTACTTCGATGTCTGGGGCGCAGGGACCACGGTCACTGTCTCTGCG	QVKLEESGGGSVQAGGSLRLSCTAPGFTSNSCGMAWYRQAPGKEREFVSSISTDGTTSYADSVKGRFTISKDKAKDTVYLQMNSLKPEDTAMYSCKTYGPYCYFDVWGAGTTVTVSA
		VHH9-4	GAGGTCCAGGTCGTCGAATCAGGTGGTGGAAGCGTTCAAGCTGGTGGATCTCTCAGACTTAGTTGTACCACACCCGGCTTTACAAGTAATAGTTGTGGCATGGCCTGGTACAGACAAGCACCAGGCAAGGAACGCGAGTTCGTTTCATCAATAAGTACAGATGGAACCACTTCATACGCAGATTCCGTCAAGGGACGGTTTACCATTAGTAAGGACAAAGCCAAGGACACAGTCTACCTCCAAATGAACAGTTTGAAGCCAGAAGACACTGCTATGTATTCATGCAAGACCTACGGCCCCTACTGTTACTTCGATGTCTGGGGCGCAGGGACCACGGTCACCGTCTCCTCG	EVQVVESGGGSVQAGGSLRLSCTTPGFTSNSCGMAWYRQAPGKEREFVSSISTDGTTSYADSVKGRFTISKDKAKDTVYLQMNSLKPEDTAMYSCKTYGPYCYFDVWGAGTTVTVSS
	Origin	SARS-CoV-2 Nanobodies	DNA sequence	Protein Sequence
	Llama	Nb15	CAGGTGCAGCTGCAGGAGTCTGGGGGAGGGTTGGTGCAGGCTGGGGGCTCTCTGAGAGTCTCCTGTGCAGCGTCTGGACTTCCCTTCAGTGACTATTTAATGGGCTGGTTCCGCCAGGCGCCAGGGAAGGAGCGTGAGTATGTAGCCGCTATTAGTCAGAATGGTGGACACACTTATGCAGACTCCGTGCTGGGCCGATTCACCATCTCCAGAGACAACGCCAAGAATACGGTGTATCTGCAAATGAACATGTTGACACCTGGGGACACGGCCGTTTATAGTTGTGCTGCCCGAAGGCCCGGTGGGGGTAGGTGGGATGCCGCCCATGACTATAACTACTGGGGCCAGGGGACCCAGGTCACCGTCTCCTCA	QVQLQESGGGLVQAGGSLRVSCAASGLPFSDYLMGWFRQAPGKEREYVAAISQNGGHTYADSVLGRFTISRDNAKNTVYLQMNMLTPGDTAVYSCAARRPGGGRWDAAHDYNYWGQGTQVTVSS
		Nb17	CAGGTGCAGCTGCAGGAGTCTGGGGGAGGATTGGTGCAAACTGGGGGCTCTCTGAGACTCTCCTGTGCAGCCTCTGGACGCACCTTCGGTATCTATCGCATGGGCTGGTTCCGCCAGGCTCCAGGGAAGGAGCGTGAGTTTGTAGCAGCTATCACTTCGAGTGCTGATACCGCACAGTATCGAGACTCCGTGAAGGGCCGATTCGCCATCTCCAGAGACAACGCCAAGAACACGCTGTATCTGCAAATGAACAGCCTGAAACCTGAGGACACGGCCATTTATTATTGTGCAGCACGGGATCCCACTACATTGGAGTATGGCAACTGGGGCCAGGGGACCCAGGTCACCGTCTCCTCA	QVQLQESGGGLVQTGGSLRLSCAASGRTFGIYRMGWFRQAPGKEREFVAAITSSADTAQYRDSVKGRFAISRDNAKNTLYLQMNSLKPEDTAIYYCAARDPTTLEYGNWGQGTQVTVSS
		Nb19	CAGGTGCAGCTGCAGGAGTCTGGGGGAGGCTTGGTGCAGGCTGGGGGGTCTCTGAGACTGTCCTGTGCAGCCTCTGGAAGCGGCTTTAGTATTCATGCCATGGGCTGGTACCGCCAGGCTCCAGGGAAGCAGCGCGAGTTCGTCGCTGTCGTTGGCCATAAGACGAACTATGCAGACTCCGTTAAGGGCCGATTCACCATCTCCAGAGACGTTGGCAAGAACACGGTGGAGCTGCAAATGAACAGCCTGAAAGTTGAGGACACAGCCGTCTATTATTGTTACTGCAATACTATCGTGACTATGACAGGGGTTCCTGATGCCGTCTGGGGCCAGGGGACCCAGGTCACCGTCTCCTCA	QVQLQESGGGLVQAGGSLRLSCAASGSGFSIHAMGWYRQAPGKQREFVAVVGHKTNYADSVKGRFTISRDVGKNTVELQMNSLKVEDTAVYYCYCNTIVTMTGVPDAVWGQGTQVTVSS
		Nb56	CAGGTGCAGCTGCAGGAGTCTGGGGGAGGATTGGTGCAGGCTGGGGACTCTCTGAGACTCTCCTGTGTAGCCTCTGAACGCACATTCAGGCGCTATGGCATGGGCTGGTTCCGCCAGGCTCCAGGGAAGGAGCGTGAGTTTGTAGCAGCTGTTGACCGGAGTCATACTAAGACAGGCTATGCAGACTTCGTGAAGGGCCGATTCACCATCTCCACGAACTACGAGAACATGGTGTATCTGCAAATGAACAGCCTGAAACCTGAGGACACGGCCGTTTATTACTGTGCTGCGCCGTCGTACGAGAAAGGGTCGGACCCTACTAGTTGGAACACCGACAGAGGGTATGACTACTGGGGCCAGGGGACCCAGGTCACCGTCTCCTCA	QVQLQESGGGLVQAGDSLRLSCVASERTFRRYGMGWFRQAPGKEREFVAAVDRSHTKTGYADFVKGRFTISTNYENMVYLQMNSLKPEDTAVYYCAAPSYEKGSDPTSWNTDRGYDYWGQGTQVTVSS
	Nanomouse	Nb12	CAAGTAAAACTTGAAGAATCAGGTGGTGGAAGCGTTCAAGCTGGTGGATCTCTCAGACTTATTTGTACCGCACCCGGCTTAACACATAATAACTGTGGCTTGGACTGGTACAGACGAGCACCAGGCAAGGAACGCGAGTTCGTTTCATCAATAAGTGCAGATGGAACCACTTCATACGCAGATTCCGTCAAGGGACGGTTTACCATTAGTAAGGACAAAGTCGAGGACACAGTCTACCTCCAAATGAACAGTTTGAAGCCAGAAGACACTGCTATTTATTCATGCAAGACAGCCTTCCCTTACTTCGGTAATAGCTGTGTTTTGGACTACTGGGGTCAAGGAACCTCAGTCACCGTCTCCTCG	QVKLEESGGGSVQAGGSLRLICTAPGLTHNNCGLDWYRRAPGKEREFVSSISADGTTSYADSVKGRFTISKDKVEDTVYLQMNSLKPEDTAIYSCKTAFPYFGNSCVLDYWGQGTSVTVSS
		Nb30	CAGGTGCAATTGGTAGAGTCTGGCGGTGGACTCGTTCAAGCCGGAGGCTCACTGCGGTTGTCTTGTGCCGCATCTGGTCTAACCTTCTCAAAATATGCTATGGGGTGGTTCCGGCAGGCTCCAGGTAAAGAGCGGAAATTTGTCGCAACAATTAGTTGGTCTGGTGATAGTGCCTTCTATGCTGATTCAGTAAAAGGTCGATTCACTATATCACGGGATAACGCAAGAAATACTGTCTATCTCCAAATGAACTCTCTGAAGCCTGAAGATACTGCTGTGTATTACTGTGCCGCAGATCGAGGAATGGGGTATGGGGATTTTATGGACTACTGGGGTCAAGGAACCTCAGTCACCGCCTCCTCG	QVQLVESGGGLVQAGGSLRLSCAASGLTFSKYAMGWFRQAPGKERKFVATISWSGDSAFYADSVKGRFTISRDNARNTVYLQMNSLKPEDTAVYYCAADRGMGYGDFMDYWGQGTSVTASS
