# Supplementary material for: Nanobodies from camelid mice and llamas neutralize SARS-CoV-2 variants
Source: Nature. 2021 Jun 7;595(7866):278–82. doi: 10.1038/s41586-021-03676-z (PMC8260353; doi:10.1038/s41586-021-03676-z)
Supplement: Supplementary file 4 — Data collection and refinement statistics for cryoEM experiments. [file 41586_2021_3676_MOESM4_ESM.xlsx]

## Sheet: Sheet1
SI Table 2: Data Collection and Refinement Statistics for cryoEM
		Nb12: SARS2-spike	Nb30: SARS2-spike
		EMD-24078	EMD-24077
		PDB-7MY3	PDB-7MY2
	Data Collection
	Microscope	FEI Titan Krios	FEI Titan Krios
	Voltage (kV)	300	300
	Electron dose (e-/Å2)	40	40.3
	Detector	Gatan K3	Gatan K3
	Pixel Size (Å)	0.855	0.855
	Defocus Range (µm)	-1.0 to -2.25	-1.0 to -2.5
	Magnification	105000	105000
	Reconstruction
	Software	cryoSparc	cryoSparc
	Particles	322441	333232
	Symmetry	C1	C1
	Box size (pix)	600	600
	Resolution (Å) (FSC0.143)$	2.9	2.65
	Refinement (Phenix) #
	Protein residues	3385	3476
	Chimera CC	0.88	0.88
	Resolution (FSC0.5)	3.1	2.9
	EMRinger Score	3.6	3.26
	R.m.s. deviations
	Bond lengths (Å)	0.01	0.005
	Bond angles (°)	0.764	0.68
	Validation
	Molprobity score	1.91	2.04
	Clash score	8.35	12
	Rotamers outliers (%)	0	0.03
	Ramachandran
	Favored regions (%)	92.85	93
	Disallowed regions (%)	0.03	0
	$ Resolutions are reported according to the FSC 0.143 gold-standard criterion. & The numbers in parenthesis are resolution values calculated using cryoSparc # Statistics are reported for the protein residues within the complex excluding the Ab constant domains.
