# Supplementary material for: Nanobodies from camelid mice and llamas neutralize SARS-CoV-2 variants
Source: Nature. 2021 Jun 7;595(7866):278–82. doi: 10.1038/s41586-021-03676-z (PMC8260353; doi:10.1038/s41586-021-03676-z)
Supplement: Supplementary file 6 — A list of all oligos used in the current study. [file 41586_2021_3676_MOESM6_ESM.xlsx]

## Sheet: Sheet1
SI Table 4. Oligos used in the current study
Primer purpose	Primer names	Primer sequences	Notes
IgM_CH1 deletion	IgM_CH1_up_sgF	caccgACTCTCTGAGGACCAGAG	sgRNA for deleting CH1 region of IgM and IgG1
	IgM_CH1_up_sgR	aaacCTCTGGTCCTCAGAGAGTc
	IgM_CH1_dw_sgF	caccgTGCGACAGCTGGAATGAA
	IgM_CH1_dw_sgR	aaacTTCATTCCAGCTGTCGCAc
	ODN_IgM	AGACAGATTCTTACCCCTCCATTTCTCTTTTATCCCTCTCTGGTCCTCAGCTGTCGCAGAGATGAACCCCAATGTAAATGTGTTCGTCCCACCACGGGAT
IgG1_CH1 deletion	IgG1_CH1_up_sgF	caccgTTTTCCTAGGAACGGGAC
	IgG1_CH1_up_sgR	aaacGTCCCGTTCCTAGGAAAAc
	IgG1_CH1_dw_sgF	caccgAGCCTGCCTAAACCAACC
	IgG1_CH1_dw_sgR	aaacGGTTGGTTTAGGCAGGCTc
	ODN_IgG1	AACACAGATACCCATACTGGAAAGCAGGTGGGGCATTTTCCTAGGAACGGACCAGGCTGGACAGCCATCACCAGGAAATGGATCTCAGCCCAGAAGATCG
VH locus deletion	dV_sgRNA_upF	caccgTGTGACAAGGCTAATAGA	sgRNA for deleting mouse VH locus chr12:113567224-116010427
	dV_sgRNA_upR	aaacTCTATTAGCCTTGTCACAc
	dV_sgRNA_dwF	caccGCAGATGATCGCAAAGTG
	dV_sgRNA_dwR	aaacCACTTTGCGATCATCTGC
DNA level VHH(D)J recombination	Exon1_frame1_F	GTCAGGCGGTGGACTCGTTC	Combine JH4_R with individual F for VDJ recombinant detection
	Exon2_frame1_F	GTTCAGCCCGGAGGTTCCC
	Exon3_frame1_F	TGGAGGATTGGTGCAGCCAGG
	Exon4_frame1_F	CAAGCGGCCTTACCTTCGGTTC
	Exon5_frame1_F	CCAAGCAGGCGGATCACTGC
	Exon6_frame1_F	GCGTACAAGCTGGGGGAAGC
	Exon7_frame1_F	GCAGTCTCCGACACTCCTGTGC
	Exon8_frame1_F	GTGTCCAAGCTGGCGAAACC
	Exon9_frame1_F	CGGATTGGTTCAGGCTGGAGG
	Exon10_frame1_F	GGAAGCGTTCAAGCTGGTGGATC
	Exon11_frame1_F	CTGGCGGCAGTCTTAGGCTC
	Exon12_frame1_F	CGAAACATTGCGCCTTTCCTGC
	Exon13_frame1_F	GTGCAAGCTGGAGGGAGTCTG
	Exon14_frame1_F	AGCGTACAAGCCGGAGGGTC
	Exon15_frame1_F	GGTTGAATCTGGTGGTGGTTTGGTG
	Exon16_frame1_F	CTGTTCAAGCAGGTGGATCATTGCG
	Exon17_frame1_F	CTTGGTTCAGCCCGGTGGAAG
	Exon18_frame1_F	CTCGTTCAAGCTGGTGGGTC
	Exon19_frame1_F	GGTCCAACCTGGTGGGAGTCTC
	Exon20_frame1_F	GTACAAGCAGGCGGGAGTCTCC
	Exon21_frame1_F	GGTTCAAGCTGGGGGTTCCC
	Exon22_frame1_F	TGGCTCCCTGAGGCTGTCC
	Exon23_frame1_F	GTCCAACCCGGAGGAAGCC
	Exon24_frame1_F	AGGGAGTGTGCAAGCAGGC
	Exon25_frame1_F	GTTCAGCCTGGAGGGTCCCTTAG
	Exon26_frame1_F	GTCCAAGCAGGCGGTAGTTTGAAAC
	Exon27_frame1_F	GGTCCAAGCTGGTGGAAGCC
	Exon28_frame1_F	CCTGGTCCAAGCTGGTGGC
	Exon29_frame1_F	GGAGGCCTGGTTCAGCCAGG
	Exon30_frame1_F	CTGGTGCAAGACGGAGGGAG
	JH4_R	CTGTCCTAAAGGCTCTGAGATCCCTAG
Reverse transcription	IgM_CH2_GSP_R	CGGATCTGTGGTGAAGCCAGATTCCACG	Nanomouse cDNA synthesis with IgM or IgG1 specific primers
	IgG1_CH2_GSP_R	CCTGGTGCATGATGGGAAGTTC
	TSO_3’propyl	GTCGCACGGTCCATCGCAGCAGTC-3’propyl
1st round PCR	IgM_CH2_1st_R	GTGGTGCAGGGCCAGAGAAG	Combine TSO with IgM or IgG1 primer for 1st step PCR
	IgG1_CH2_1st_R	CCAGCTGAACTGGACCTCGG
	TSO_no_modi	GTCGCACGGTCCATCGCAGCAGTC
Phage library Nest PCR	phage_SfiI_F_Exon_1	attggcccagccggccatggccCAAGTTCAGCTTGTAGAGTCAGGCG	Mix 30F and 4R priemrs for nanomouse VDJ recombinant amplification
	phage_SfiI_F_Exon_2	attggcccagccggccatggccCAGGTTCAGCTGGTGGAGTCC
	phage_SfiI_F_Exon_3	attggcccagccggccatggccCAAGTTCAGCTTGTCGAGAGTGGTG
	phage_SfiI_F_Exon_4	attggcccagccggccatggccCAGGTCCAATTGGTGGAATCTGGG
	phage_SfiI_F_Exon_5	attggcccagccggccatggccCAAGTGCAACTTGTCGAGAGCG
	phage_SfiI_F_Exon_6	attggcccagccggccatggccGACGTACAACTTGTGGAATCAGGTGG
	phage_SfiI_F_Exon_7	attggcccagccggccatggccCAGGTTCAACTCGTTGAGTCAGGC
	phage_SfiI_F_Exon_8	attggcccagccggccatggccCAAGTTCAGTTGGTGGAAAGTGGG
	phage_SfiI_F_Exon_9	attggcccagccggccatggccCAAGTAAAACTTGAAGAATCAGGTGGTGG
	phage_SfiI_F_Exon_10	attggcccagccggccatggccCAAGTCCAGCTCGTCGAGAGTG
	phage_SfiI_F_Exon_11	attggcccagccggccatggccCAGGTCCAATTGGTGGAAAGCG
	phage_SfiI_F_Exon_12	attggcccagccggccatggccGAGGTCCAGGTCGTCGAATCAGG
	phage_SfiI_F_Exon_13	attggcccagccggccatggccGAGGTACAACTTGTGGAAAGCGGTG
	phage_SfiI_F_Exon_14	attggcccagccggccatggccGAAGTGCAGGTTGTCGAGTCCG
	phage_SfiI_F_Exon_15	attggcccagccggccatggccCAAGTAAAACTCGAAGAGAGCGGG
	phage_SfiI_F_Exon_16	attggcccagccggccatggccCAGCTTCAACTGGTAGAGAGTGGTGG
	phage_SfiI_F_Exon_17	attggcccagccggccatggccCAGGTCCAACTGGTAGAAAGTGGG
	phage_SfiI_F_Exon_18	attggcccagccggccatggccCAGGTCCAACTGGTAGAGTCAGG
	phage_SfiI_F_Exon_19	attggcccagccggccatggccGAGGTCCAACTCGTCGAATCTGG
	phage_SfiI_F_Exon_20	attggcccagccggccatggccCAAGTGCAATTGGTTGAATCTGGTGG
	phage_SfiI_F_Exon_21	attggcccagccggccatggccGAAGTCCAACTTGTAGAGAGTGGG
	phage_SfiI_F_Exon_22	attggcccagccggccatggccCAGGTGCAGGTTGTGGAAAGC
	phage_SfiI_F_Exon_23	attggcccagccggccatggccCAGGTGCAATTGGTAGAGTCTGGAG
	phage_SfiI_F_Exon_24	attggcccagccggccatggccCAAGTGCAGTTGGTTGAGAGCG
	phage_SfiI_F_Exon_25	attggcccagccggccatggccCAGGTTCAACTCGTCGAATCCGG
	phage_SfiI_F_Exon_26	attggcccagccggccatggccCAAGTTCAGCTTGTGGAGAGCG
	phage_SfiI_F_Exon_27	attggcccagccggccatggccGAAGTTCAGCTTGTTGAATCAGGCG
	phage_SfiI_F_Exon_28	attggcccagccggccatggccCAAGTTCAACTCGTAGAATCTGGCGG
	phage_SfiI_F_Exon_29	attggcccagccggccatggccGAAGTTCAACTTGTCGAAAGCGGAGG
	phage_SfiI_F_Exon_30	attggcccagccggccatggccCAGGTCCAGCTTGTCGAATCCG
	phage_JH1_SfiI_R	ataggcccctgaggccGAGGAgACGGTGACCGTGGT
	phage_JH2_SfiI_R	ataggcccctgaggccGAGGAGACTGTGAGAGTGGT
	phage_JH3_SfiI_R	ataggcccctgaggccGCAGAGACAGTGACCAGAGT
	phage_JH4_SfiI_R	ataggcccctgaggccGAGGAGACGGTGACTGAGGT
Amplify pMES4	pMES4_amplify_SfiI_F	ataGGCCTCAGGGGCCcaccaccatcaccatcactagtaccc	Introduce SfiI sites for nanomouse nanobody cloning
	pMES4_amplify_SfiI_R	ggccatggccggctgg
Amplify llama VH/VHH	CALL001	GTCCTGGCTGCTCTTCTACAAGG	2 steps PCR for llama VHH amplification
	CALL002	GGTACGTGCTGTTGAACTGTTCC
Nested PCR for llama VHH	VHH-Back_PstI	GATGTGCAGCTGCAGGAGTCTGGRGGAGG
	VHH-For_BstEII	CTAGTGCGGCCGCTGGAGACGGTGACCTGGGT
Illumina Miseq 1st PCR	Phage1stPCR_F01	CTACACGACGCTCTTCCGATCTAAGTAGAGcgcggcccagccggccatgg	Use paired F/R for individual library construction (eg. F01/R01, F02/R02 ...)
	Phage1stPCR_R01	GGAGTTCAGACGTGTGCTCTTCCGATCTgtccggaacgtcgtacgggtac
	Phage1stPCR_F02	CTACACGACGCTCTTCCGATCTtACACGATCcgcggcccagccggccatgg
	Phage1stPCR_R02	GGAGTTCAGACGTGTGCTCTTCCGATCTtgtccggaacgtcgtacgggtac
	Phage1stPCR_F03	CTACACGACGCTCTTCCGATCTatCGCGCGGTcgcggcccagccggccatgg
	Phage1stPCR_R03	GGAGTTCAGACGTGTGCTCTTCCGATCTatgtccggaacgtcgtacgggtac
	Phage1stPCR_F04	CTACACGACGCTCTTCCGATCTgatCATGATCGcgcggcccagccggccatgg
	Phage1stPCR_R04	GGAGTTCAGACGTGTGCTCTTCCGATCTgatgtccggaacgtcgtacgggtac
	Phage1stPCR_F05	CTACACGACGCTCTTCCGATCTcgatCGTTACCAcgcggcccagccggccatgg
	Phage1stPCR_R05	GGAGTTCAGACGTGTGCTCTTCCGATCTcgatgtccggaacgtcgtacgggtac
	Phage1stPCR_F06	CTACACGACGCTCTTCCGATCTtcgatTCCTTGGTcgcggcccagccggccatgg
	Phage1stPCR_R06	GGAGTTCAGACGTGTGCTCTTCCGATCTtcgatgtccggaacgtcgtacgggtac
	Phage1stPCR_F07	CTACACGACGCTCTTCCGATCTatcgatAACGCATTcgcggcccagccggccatgg
	Phage1stPCR_R07	GGAGTTCAGACGTGTGCTCTTCCGATCTatcgatgtccggaacgtcgtacgggtac
	Phage1stPCR_F08	CTACACGACGCTCTTCCGATCTgatcgatACAGGTATcgcggcccagccggccatgg
	Phage1stPCR_R08	GGAGTTCAGACGTGTGCTCTTCCGATCTgatcgatgtccggaacgtcgtacgggtac
	Phage1stPCR_F09	CTACACGACGCTCTTCCGATCTcgatcgatAGGTAAGGcgcggcccagccggccatgg
	Phage1stPCR_R09	GGAGTTCAGACGTGTGCTCTTCCGATCTcgatcgatgtccggaacgtcgtacgggtac
	Phage1stPCR_F10	CTACACGACGCTCTTCCGATCTacgatcgatAACAATGGcgcggcccagccggccatgg
	Phage1stPCR_R10	GGAGTTCAGACGTGTGCTCTTCCGATCTacgatcgatgtccggaacgtcgtacgggtac
Illumina Miseq 2nd PCR	P5IlluSeqComF	AATGATACGGCGACCACCGAGATCTACACTCTTTCCCTACACGACGCTCTTCCGATCT	Combine ComF with individual R primers for 2nd PCR, using matched 1st PCR product as template (eg. 1st PCR by Phage1stPCR_F01/Phage1stPCR_R01 followed by 2nd PCR by P5IlluSeqComF/P7BarcIlluSeqR01)
	P7BarcIlluSeqR01	CAAGCAGAAGACGGCATACGAGATAAGTAGAGGTGACTGGAGTTCAGACGTGTGCTCTTC
	P7BarcIlluSeqR02	CAAGCAGAAGACGGCATACGAGATACACGATCGTGACTGGAGTTCAGACGTGTGCTCTTC
	P7BarcIlluSeqR03	CAAGCAGAAGACGGCATACGAGATCGCGCGGTGTGACTGGAGTTCAGACGTGTGCTCTTC
	P7BarcIlluSeqR04	CAAGCAGAAGACGGCATACGAGATCATGATCGGTGACTGGAGTTCAGACGTGTGCTCTTC
	P7BarcIlluSeqR05	CAAGCAGAAGACGGCATACGAGATCGTTACCAGTGACTGGAGTTCAGACGTGTGCTCTTC
	P7BarcIlluSeqR06	CAAGCAGAAGACGGCATACGAGATTCCTTGGTGTGACTGGAGTTCAGACGTGTGCTCTTC
	P7BarcIlluSeqR07	CAAGCAGAAGACGGCATACGAGATAACGCATTGTGACTGGAGTTCAGACGTGTGCTCTTC
	P7BarcIlluSeqR08	CAAGCAGAAGACGGCATACGAGATACAGGTATGTGACTGGAGTTCAGACGTGTGCTCTTC
	P7BarcIlluSeqR09	CAAGCAGAAGACGGCATACGAGATAGGTAAGGGTGACTGGAGTTCAGACGTGTGCTCTTC
	P7BarcIlluSeqR10	CAAGCAGAAGACGGCATACGAGATAACAATGGGTGACTGGAGTTCAGACGTGTGCTCTTC
