# Supplementary material for: Nanobodies from camelid mice and llamas neutralize SARS-CoV-2 variants
Source: Nature. 2021 Jun 7;595(7866):278–82. doi: 10.1038/s41586-021-03676-z (PMC8260353; doi:10.1038/s41586-021-03676-z)
Supplement: Supplementary file 7 — The raw data used to calculate SHM pre- and post-immunization (shown in Fig. 1d) and numbers of VHHs obtained by deep-sequencing used to create the bar graph shown in Extended Data Fig. 2c. [file 41586_2021_3676_MOESM7_ESM.xlsx]

## Sheet: Fig. 1d SHM pre-immunization
SI Table 5. Raw data used to generate Fig.1d (tabs 1 and 2 of this file) and Fig. 2c (tab 3 of this file)
N of Mt	VHH 1	VHH 2	VHH 6	VHH 9	VHH 13	VHH 14	VHH 16	Total
0	12		11	1		10	35	69
1		1	3		1		9	14
2		1						1
N of colonies	12	2	14	1	1	10	44	Analyzed clones 84
Number of mutations	Number of clones	%
0	69	82.1429
1	14	16.6667
2	1	1.19048
	84	100
	G	A	T	C		Percentages
G		18.8
A	31.3			6.2
T	25
C	6.2		12.5
	G	A	T	C		Raw numbers
G		3	0	0
A	5		0	1
T	4	0		0
C	1	0	2
Total mutations	16
Total seq bp	21294
Frequency	0.000751385

## Sheet: Fig. 1d SHM post-immunization
							percentage	total mutations		VHH16	VHH9	VHH6	VHH1	VHH2	VHH14	VHH19				Mutations	repetitions	mutations			%
							13.3005	54	A to G	5	18	0	10	20	1	0				0	11	0	0	A	25.5814
							7.14286	29	A to T	2	12	1	4	10	0	0				0	1	2	2	B	2.32558
		G	A	T	C		6.15764	25	A to C	1	11	1	5	7	0	0				0	1	2	2	C	2.32558
	G		18	7	7	32	2.70936	11	C to A		7	2	1	1	0	0				0	4	3	12	D	9.30233
	A	13		7	6	26	3.94089	16	C to G		9	0	7	0	0	0				0	2	4	8	E	4.65116
	T	5	5		9	19	12.069	49	C to T	4	28	0	13	4	0	0				0	1	8	8	F	2.32558
	C	4	3	12		19	18.2266	74	G to A	3	15	2	23	31	0	0				0	2	9	18	G	4.65116
							7.38916	30	G to T	1	16	2	5	6	0	0				0	3	10	30	H	6.97674
							7.38916	30	G to C	5	15	4	0	6	0	0				0	3	11	33	I	6.97674
							4.92611	20	T to A		6	0	7	7	0	0				0	1	12	12	J	2.32558
							9.35961	38	T to C		11	1	15	11	0	0				0	2	13	26	K	4.65116
							5.17241	21	T to G	1	12	0	8	0	0	0				1	2	14	28	L	4.65116
							47.2906	192	mutations	22	164	13	98	93	1	0	total mutations	395		1	3	17	51	M	6.97674
								4681	bases	1054	26300	1480	2403	1737	273	268	total bases	33515		2	2	19	38	N	4.65116
																	number of clones	43		3	1	20	20	O	2.32558
										13	8	13	14	12	1	0	SHM frequency	0.0117858		3	2	23	46	P	4.65116
										1	25	0	11	11			mutations/clone	9.18605		3	1	25	25	Q	2.32558
										9	17	0	11	17						3	1	36	36	R	2.32558
										0	36	0	10	14						4	43		395
										0	3	0	9	19						4
										0	2	0	4	17						8
										0	23	13	10	3						9
										0	20		19	93						9
										0	23		10							10
										23	4		3							10
											3		101							10
											164									11
																				11
																				11
																				12
																				13
																				13
																				14
																				14
																				17
																				17
																				17
																				19
																				19
																				20
																				23
																				23
																				25
																				36

## Sheet: Fig. 2c VHH usage
		All reads
		Reads amount			Frequency
		Nanomouse 1	Nanomouse 2	Nanomouse 3	Nanomouse 1	Nanomouse 2	Nanomouse 3
	VHH1	183543	114218	111223	9.11413	6.79566	6.9902
	VHH2	73090	79694	50610	3.6294	4.74157	3.18076
	VHH3	97374	92246	109575	4.83527	5.48838	6.88663
	VHH4	70	123	331	0.00347597	0.00731816	0.0208029
	VHH5	29	206	3674	0.00144004	0.0122564	0.230906
	VHH6	227459	215270	168406	11.2949	12.808	10.5841
	VHH7	25154	58379	18848	1.24906	3.47339	1.18457
	VHH8	92190	82993	101311	4.57785	4.93786	6.36725
	VHH9	84974	80927	75611	4.21952	4.81493	4.75204
	VHH10	11	2	97	0.000546223	0.000118994	0.00609631
	VHH11	6902	2	313	0.34273	0.000118994	0.0196716
	VHH12	15877	13919	35848	0.788399	0.828142	2.25299
	VHH13	2548	3527	6864	0.126525	0.209847	0.431392
	VHH14	60425	63082	20733	3.0005	3.75321	1.30304
	VHH15	27634	20597	9427	1.37221	1.22546	0.592473
	VHH16	487759	451832	349980	24.2205	26.8828	21.9957
	VHH17	6	931	0	0.00029794	0.0553919	0
	VHH18	1	4	13	4.96566e-05	0.000237989	0.000817031
	VHH19	48742	27327	32839	2.42036	1.62588	2.06388
	VHH20	300774	208731	371862	14.9354	12.4189	23.371
	VHH21	5111	5495	3951	0.253795	0.326937	0.248315
	VHH22	65929	27279	23179	3.27381	1.62303	1.45677
	VHH23	296	64	206	0.0146984	0.00380782	0.0129468
	VHH24	8799	12390	10471	0.436929	0.737171	0.658087
	VHH25	139	156	3264	0.00690227	0.00928157	0.205138
	VHH26	20969	31940	12403	1.04125	1.90034	0.77951
	VHH27	14550	21667	19168	0.722504	1.28913	1.20468
	VHH28	122990	37723	15493	6.10727	2.24441	0.973712
	VHH29	40483	30023	35421	2.01025	1.78629	2.22616
	VHH30	1	3	6	4.96566e-05	0.000178492	0.000377091
	Total	2013829	1680750	1591127
